# Supplementary material for: Causality of genetically determined glucosamine supplementation on cognition and sarcopenia: a Mendelian randomization study
Source: Front Endocrinol (Lausanne). 2024 Dec 23;15:1404308. doi: 10.3389/fendo.2024.1404308 (PMC11700805; doi:10.3389/fendo.2024.1404308)
Supplement: Supplementary file 3 [file Table1.xlsx]

## Sheet: Supplementary Table 1
Supplementary Table 1 Details of GWAS studies for exposure，outcomes and mediators
Trait	Sample sizes (Case/Control)	Consortium/Reference
Exposure
Glucosamine	461384	UK Biobank (MRC-IEU)
Outcomes
Cognitive performance	257841	30038396
FIS	149051	UK Biobank (MRC-IEU)
ALM	450243	UK Biobank (33097823)
FA	423999	UK Biobank (MRC-IEU)
Low hand grip strength (60 years and older) (EWGSOP)	256523	EWGSOP (33510174)
Usual walking pace	459915	UK Biobank (MRC-IEU)
WBFM	454850	UK Biobank (MRC-IEU)
Moderate to vigorous physical activity levels	377234	29899525
DNA methylation GrimAge acceleration	34467	34187551
Mediators
OA	484598	UK Biobank (33959723)
BMI	681275	GIANT
CRP	575531	35459240
BMR	454874	UK Biobank (MRC-IEU)

## Sheet: Supplementary Table 2
Supplementary Table 2 instrumental variables related to glucosamine and cognition, aging
	SNP	chr	pos	EA	OA	eaf	Betagene-exposure	SE	p-value
1	rs7553867	1	150472869	A	C	0.399509	-0.00405042	1.29999e-06	0.000835692
2	rs72849979	2	143933159	C	T	0.043154	-0.00964519	4.30002e-06	0.0020989
3	rs71427097	2	97526963	T	C	0.029417	-0.0119015	1.5e-06	0.00247203
4	rs75183503	2	168988865	T	C	0.080006	0.00691793	4.49997e-06	0.00150747
5	rs138175236	2	143995828	G	A	0.038834	0.00995318	4.20001e-06	0.00216371
6	rs79835165	2	112644461	A	G	0.020964	-0.0145558	2.19999e-06	0.00307762
7	rs4679142	3	126817783	T	C	0.556899	0.00380814	4.49997e-06	0.000830091
8	rs6795235	3	30747841	G	C	0.074703	-0.00733276	3.79997e-06	0.00158607
9	rs11915360	3	88643136	T	C	0.570853	-0.00478274	8e-09	0.000829159
10	rs75610373	3	147087687	C	G	0.066889	-0.00867519	2.59998e-07	0.00168451
11	rs167374	4	39820977	G	A	0.548906	-0.00403648	9.40005e-07	0.000823133
12	rs144933628	4	3249257	T	C	0.02596	-0.0124797	3.29997e-06	0.00268134
13	rs1466978	4	41983544	C	T	0.761361	0.00584216	1.29999e-09	0.000962062
14	rs10033239	4	620861	C	T	0.21871	0.00472424	2.99999e-06	0.00101107
15	rs159542	5	60485778	A	G	0.518321	0.00377091	4.39997e-06	0.00082131
16	rs9374438	6	114479709	G	T	0.35335	0.00397487	3.69999e-06	0.000858873
17	rs3756814	6	24705835	C	T	0.402583	0.00385439	4e-06	0.000835562
18	rs4959993	6	4482288	A	G	0.265883	-0.00427616	4.09996e-06	0.000928354
19	rs34084719	7	107095227	C	T	0.210243	0.00578287	9.69996e-09	0.00100813
20	rs2286195	7	139728584	C	A	0.198503	0.00475667	3.59998e-06	0.00102704
21	rs4319062	8	111469701	T	A	0.048744	-0.00891476	3.69999e-06	0.0019255
22	rs10109856	8	96316316	C	T	0.037887	-0.0107871	1.2e-06	0.0022205
23	rs67312932	9	120555385	A	G	0.157061	0.00523189	3.50002e-06	0.00112773
24	rs3818644	9	33025113	C	A	0.630395	0.00461781	7.00003e-08	0.000856523
25	rs1832890	9	115499204	A	G	0.087994	0.00662132	4.79999e-06	0.00144807
26	rs35632064	10	103936608	T	C	0.008079	0.0224647	2.69998e-06	0.00478668
27	rs906934	10	64759410	A	G	0.700847	0.00483357	2.80001e-07	0.000940649
28	rs2565185	10	65392056	C	T	0.280408	-0.00514604	1.7e-08	0.000913006
29	rs148629190	10	113993684	C	T	0.031715	-0.0113468	1.6e-06	0.00236578
30	rs78090132	11	76311301	A	G	0.010252	0.0198197	4.60002e-06	0.00432745
31	rs4643066	11	41571716	C	A	0.39309	-0.00413386	1e-06	0.000845076
32	rs616594	11	1853107	T	C	0.891166	0.006541	1.6e-06	0.00136437
33	rs116886598	12	71851653	A	G	0.021439	0.0137997	1.40001e-06	0.00285706
34	rs7297198	12	52295439	T	C	0.404001	-0.00420544	4.90004e-07	0.000835737
35	rs11056242	12	15080283	G	A	0.371844	0.00411582	1.5e-06	0.000854381
36	rs735465	12	110136274	G	C	0.761171	0.0054867	1.29999e-08	0.000964897
37	rs2417261	12	13414139	G	T	0.893219	0.00612671	4.39997e-06	0.00133414
38	rs1980413	14	73736323	C	G	0.181144	-0.00490143	4.09996e-06	0.00106464
39	rs34332328	14	101499162	G	A	0.02984	-0.0112566	2.90001e-06	0.00240727
40	rs936227	15	75131959	G	A	0.628084	0.00455118	8e-08	0.00084784
41	rs12443965	16	51383335	A	G	0.7264	-0.00464985	4.49997e-07	0.000921208
42	rs13334750	16	81897795	A	T	0.81051	-0.00510869	1.29999e-06	0.00105687
43	rs12932600	16	76399216	A	G	0.011259	-0.0211497	9.80009e-07	0.00432026
44	rs140883235	17	53342582	T	C	0.012529	0.0213944	1.89998e-07	0.00410461
45	rs117510450	18	64453100	G	T	0.083173	0.00707931	2e-06	0.00148856
46	rs10412762	19	38653613	T	A	0.135683	0.00606001	4.30002e-07	0.00119868
47	rs6089534	20	60444940	G	C	0.671752	-0.00418617	1.79999e-06	0.000877043
48	rs6517522	21	40553845	C	T	0.498199	-0.00391226	1.79999e-06	0.00081978

## Sheet: Supplementary Table 3
Supplementary Table 3 The harmonies data for glucosamine and cognition, sarcopenia‐related traits
SNP	chr	pos	EA	OA	Glucosamine				Outcomes
					Betagene-exposure	SE	p-value	Outcome	Betagene-outcome	SE	p-value
rs10033239	4	620861	C	T	0.00472424	0.21871	2.99999e-06	Moderate to vigorous physical activity levels	0.00118522	0.00271948	0.66
rs10109856	8	96316316	C	T	-0.0107871	0.037887	1.2e-06	Moderate to vigorous physical activity levels	0.00214205	0.00597434	0.719999
rs10412762	19	38653613	T	A	0.00606001	0.135683	4.30002e-07	Moderate to vigorous physical activity levels	-0.000183561	0.00322128	0.95
rs11056242	12	15080283	G	A	0.00411582	0.371844	1.5e-06	Moderate to vigorous physical activity levels	-0.00207395	0.00229623	0.37
rs116886598	12	71851653	A	G	0.0137997	0.021439	1.40001e-06	Moderate to vigorous physical activity levels	0.00957964	0.00767208	0.21
rs117510450	18	64453100	G	T	0.00707931	0.083173	2e-06	Moderate to vigorous physical activity levels	-0.00620581	0.00400082	0.12
rs11915360	3	88643136	T	C	-0.00478274	0.570853	8e-09	Moderate to vigorous physical activity levels	-0.00198526	0.00223082	0.37
rs12443965	16	51383335	A	G	-0.00464985	0.7264	4.49997e-07	Moderate to vigorous physical activity levels	0.00211031	0.00247721	0.39
rs12932600	16	76399216	A	G	-0.0211497	0.011259	9.80009e-07	Moderate to vigorous physical activity levels	-0.0238499	0.0116652	0.0409996
rs13334750	16	81897795	A	T	-0.00510869	0.81051	1.29999e-06	Moderate to vigorous physical activity levels	0.00124031	0.00284835	0.66
rs138175236	2	143995828	G	A	0.00995318	0.038834	4.20001e-06	Moderate to vigorous physical activity levels	0.0204148	0.00582052	0.000449997
rs140883235	17	53342582	T	C	0.0213944	0.012529	1.89998e-07	Moderate to vigorous physical activity levels	0.00272685	0.0109735	0.8
rs144933628	4	3249257	T	C	-0.0124797	0.02596	3.29997e-06	Moderate to vigorous physical activity levels	-0.00652165	0.0072141	0.37
rs1466978	4	41983544	C	T	0.00584216	0.761361	1.29999e-09	Moderate to vigorous physical activity levels	0.00411523	0.00258729	0.11
rs148629190	10	113993684	C	T	-0.0113468	0.031715	1.6e-06	Moderate to vigorous physical activity levels	-0.0169732	0.00635382	0.00759994
rs159542	5	60485778	A	G	0.00377091	0.518321	4.39997e-06	Moderate to vigorous physical activity levels	0.00578203	0.00220891	0.0089
rs167374	4	39820977	G	A	-0.00403648	0.548906	9.40005e-07	Moderate to vigorous physical activity levels	0.000407931	0.00221318	0.85
rs1832890	9	115499204	A	G	0.00662132	0.087994	4.79999e-06	Moderate to vigorous physical activity levels	-0.000622905	0.003886	0.87
rs1980413	14	73736323	C	G	-0.00490143	0.181144	4.09996e-06	Moderate to vigorous physical activity levels	0.00153048	0.00286596	0.59
rs2286195	7	139728584	C	A	0.00475667	0.198503	3.59998e-06	Moderate to vigorous physical activity levels	0.00264132	0.0027633	0.34
rs2417261	12	13414139	G	T	0.00612671	0.893219	4.39997e-06	Moderate to vigorous physical activity levels	0.00507392	0.00359006	0.16
rs2565185	10	65392056	C	T	-0.00514604	0.280408	1.7e-08	Moderate to vigorous physical activity levels	-0.00409227	0.00245621	0.0959997
rs34084719	7	107095227	C	T	0.00578287	0.210243	9.69996e-09	Moderate to vigorous physical activity levels	0.00768393	0.00270875	0.00460002
rs34332328	14	101499162	G	A	-0.0112566	0.02984	2.90001e-06	Moderate to vigorous physical activity levels	8.06046e-05	0.00649163	0.99
rs35632064	10	103936608	T	C	0.0224647	0.008079	2.69998e-06	Moderate to vigorous physical activity levels	0.00853934	0.0128073	0.5
rs3756814	6	24705835	C	T	0.00385439	0.402583	4e-06	Moderate to vigorous physical activity levels	-5.19865e-05	0.00224706	0.98
rs3818644	9	33025113	C	A	0.00461781	0.630395	7.00003e-08	Moderate to vigorous physical activity levels	0.000809883	0.002303	0.73
rs4319062	8	111469701	T	A	-0.00891476	0.048744	3.69999e-06	Moderate to vigorous physical activity levels	0.00297745	0.00517662	0.57
rs4643066	11	41571716	C	A	-0.00413386	0.39309	1e-06	Moderate to vigorous physical activity levels	0.000435801	0.00227469	0.85
rs4679142	3	126817783	T	C	0.00380814	0.556899	4.49997e-06	Moderate to vigorous physical activity levels	-0.00171315	0.00223001	0.44
rs4959993	6	4482288	A	G	-0.00427616	0.265883	4.09996e-06	Moderate to vigorous physical activity levels	-0.00100696	0.00249905	0.69
rs6089534	20	60444940	G	C	-0.00418617	0.671752	1.79999e-06	Moderate to vigorous physical activity levels	-0.00214367	0.00235805	0.36
rs616594	11	1853107	T	C	0.006541	0.891166	1.6e-06	Moderate to vigorous physical activity levels	-0.000845965	0.00367591	0.82
rs6517522	21	40553845	C	T	-0.00391226	0.498199	1.79999e-06	Moderate to vigorous physical activity levels	0.00500021	0.0022049	0.0230001
rs67312932	9	120555385	A	G	0.00523189	0.157061	3.50002e-06	Moderate to vigorous physical activity levels	-0.00270512	0.00303225	0.37
rs6795235	3	30747841	G	C	-0.00733276	0.074703	3.79997e-06	Moderate to vigorous physical activity levels	-0.00459351	0.00426719	0.28
rs71427097	2	97526963	T	C	-0.0119015	0.029417	1.5e-06	Moderate to vigorous physical activity levels	-0.00732712	0.00665158	0.27
rs72849979	2	143933159	C	T	-0.00964519	0.043154	4.30002e-06	Moderate to vigorous physical activity levels	0.00372607	0.00562405	0.51
rs7297198	12	52295439	T	C	-0.00420544	0.404001	4.90004e-07	Moderate to vigorous physical activity levels	0.00242168	0.00224704	0.28
rs735465	12	110136274	G	C	0.0054867	0.761171	1.29999e-08	Moderate to vigorous physical activity levels	0.00299083	0.00259797	0.25
rs75183503	2	168988865	T	C	0.00691793	0.080006	4.49997e-06	Moderate to vigorous physical activity levels	0.00196023	0.00405017	0.630001
rs7553867	1	150472869	A	C	-0.00405042	0.399509	1.29999e-06	Moderate to vigorous physical activity levels	0.00267242	0.00224702	0.23
rs75610373	3	147087687	C	G	-0.00867519	0.066889	2.59998e-07	Moderate to vigorous physical activity levels	-0.00472364	0.00452682	0.3
rs78090132	11	76311301	A	G	0.0198197	0.010252	4.60002e-06	Moderate to vigorous physical activity levels	-0.00413966	0.0116013	0.719999
rs79835165	2	112644461	A	G	-0.0145558	0.020964	2.19999e-06	Moderate to vigorous physical activity levels	-0.0132971	0.00827173	0.11
rs906934	10	64759410	A	G	0.00483357	0.700847	2.80001e-07	Moderate to vigorous physical activity levels	0.00460249	0.00253304	0.0690001
rs936227	15	75131959	G	A	0.00455118	0.628084	8e-08	Moderate to vigorous physical activity levels	-0.0016173	0.00228311	0.48
rs9374438	6	114479709	G	T	0.00397487	0.35335	3.69999e-06	Moderate to vigorous physical activity levels	-0.00060225	0.00230912	0.79
rs10033239	4	620861	C	T	0.00472424	0.21871	2.99999e-06	Cognitive performance	0.00308	0.00348	0.375
rs10109856	8	96316316	C	T	-0.0107871	0.037887	1.2e-06	Cognitive performance	-0.01461	0.00742	0.0490004
rs10412762	19	38653613	T	A	0.00606001	0.135683	4.30002e-07	Cognitive performance	0.00158	0.00414	0.702
rs11056242	12	15080283	G	A	0.00411582	0.371844	1.5e-06	Cognitive performance	0.00206	0.00296	0.486
rs116886598	12	71851653	A	G	0.0137997	0.021439	1.40001e-06	Cognitive performance	-0.00344	0.00981	0.726001
rs117510450	18	64453100	G	T	0.00707931	0.083173	2e-06	Cognitive performance	0.00257	0.00515	0.617
rs11915360	3	88643136	T	C	-0.00478274	0.570853	8e-09	Cognitive performance	-0.00166	0.00288	0.564
rs12443965	16	51383335	A	G	-0.00464985	0.7264	4.49997e-07	Cognitive performance	-0.00509	0.00319	0.111
rs12932600	16	76399216	A	G	-0.0211497	0.011259	9.80009e-07	Cognitive performance	0.00859	0.01328	0.518
rs13334750	16	81897795	A	T	-0.00510869	0.81051	1.29999e-06	Cognitive performance	-0.0048	0.00365	0.188
rs138175236	2	143995828	G	A	0.00995318	0.038834	4.20001e-06	Cognitive performance	0.00483	0.00727	0.506001
rs140883235	17	53342582	T	C	0.0213944	0.012529	1.89998e-07	Cognitive performance	-0.00246	0.01272	0.846
rs144933628	4	3249257	T	C	-0.0124797	0.02596	3.29997e-06	Cognitive performance	-0.01222	0.00898	0.173
rs1466978	4	41983544	C	T	0.00584216	0.761361	1.29999e-09	Cognitive performance	0.00587	0.00336	0.0803008
rs148629190	10	113993684	C	T	-0.0113468	0.031715	1.6e-06	Cognitive performance	-0.01216	0.00793	0.125
rs159542	5	60485778	A	G	0.00377091	0.518321	4.39997e-06	Cognitive performance	0.0069	0.00285	0.0155998
rs167374	4	39820977	G	A	-0.00403648	0.548906	9.40005e-07	Cognitive performance	-0.00723	0.00287	0.0116001
rs1832890	9	115499204	A	G	0.00662132	0.087994	4.79999e-06	Cognitive performance	0.01611	0.00501	0.00129
rs1980413	14	73736323	C	G	-0.00490143	0.181144	4.09996e-06	Cognitive performance	-0.01214	0.00369	0.00101
rs2286195	7	139728584	C	A	0.00475667	0.198503	3.59998e-06	Cognitive performance	0.00052	0.00355	0.883
rs2417261	12	13414139	G	T	0.00612671	0.893219	4.39997e-06	Cognitive performance	0.00019	0.00461	0.967
rs2565185	10	65392056	C	T	-0.00514604	0.280408	1.7e-08	Cognitive performance	-0.00283	0.00319	0.375
rs34084719	7	107095227	C	T	0.00578287	0.210243	9.69996e-09	Cognitive performance	-0.01562	0.0035	7.91006e-06
rs34332328	14	101499162	G	A	-0.0112566	0.02984	2.90001e-06	Cognitive performance	-0.0136	0.00894	0.128
rs35632064	10	103936608	T	C	0.0224647	0.008079	2.69998e-06	Cognitive performance	0.00148	0.0172	0.931
rs3756814	6	24705835	C	T	0.00385439	0.402583	4e-06	Cognitive performance	-0.00546	0.00291	0.0607002
rs3818644	9	33025113	C	A	0.00461781	0.630395	7.00003e-08	Cognitive performance	0.00854	0.00298	0.00412003
rs4319062	8	111469701	T	A	-0.00891476	0.048744	3.69999e-06	Cognitive performance	0.00181	0.00667	0.786001
rs4643066	11	41571716	C	A	-0.00413386	0.39309	1e-06	Cognitive performance	-0.00114	0.00292	0.696
rs4679142	3	126817783	T	C	0.00380814	0.556899	4.49997e-06	Cognitive performance	0.00334	0.00287	0.244
rs4959993	6	4482288	A	G	-0.00427616	0.265883	4.09996e-06	Cognitive performance	0.00796	0.00322	0.0136
rs6089534	20	60444940	G	C	-0.00418617	0.671752	1.79999e-06	Cognitive performance	-0.00298	0.00305	0.329
rs616594	11	1853107	T	C	0.006541	0.891166	1.6e-06	Cognitive performance	-0.00638	0.00461	0.167
rs6517522	21	40553845	C	T	-0.00391226	0.498199	1.79999e-06	Cognitive performance	0.0104	0.00285	0.000259998
rs67312932	9	120555385	A	G	0.00523189	0.157061	3.50002e-06	Cognitive performance	0.00688	0.00391	0.0785001
rs6795235	3	30747841	G	C	-0.00733276	0.074703	3.79997e-06	Cognitive performance	-0.00265	0.00544	0.626
rs71427097	2	97526963	T	C	-0.0119015	0.029417	1.5e-06	Cognitive performance	-0.01615	0.00837	0.0536995
rs72849979	2	143933159	C	T	-0.00964519	0.043154	4.30002e-06	Cognitive performance	0.01483	0.00698	0.0336001
rs7297198	12	52295439	T	C	-0.00420544	0.404001	4.90004e-07	Cognitive performance	0.00177	0.00292	0.544
rs735465	12	110136274	G	C	0.0054867	0.761171	1.29999e-08	Cognitive performance	0.00273	0.00336	0.416
rs75183503	2	168988865	T	C	0.00691793	0.080006	4.49997e-06	Cognitive performance	-0.00334	0.00521	0.522001
rs7553867	1	150472869	A	C	-0.00405042	0.399509	1.29999e-06	Cognitive performance	-0.00119	0.00291	0.683
rs75610373	3	147087687	C	G	-0.00867519	0.066889	2.59998e-07	Cognitive performance	-0.01833	0.00575	0.00142001
rs78090132	11	76311301	A	G	0.0198197	0.010252	4.60002e-06	Cognitive performance	-0.00714	0.01401	0.61
rs79835165	2	112644461	A	G	-0.0145558	0.020964	2.19999e-06	Cognitive performance	-0.00892	0.00971	0.358
rs906934	10	64759410	A	G	0.00483357	0.700847	2.80001e-07	Cognitive performance	-0.00203	0.00313	0.517001
rs936227	15	75131959	G	A	0.00455118	0.628084	8e-08	Cognitive performance	0.00535	0.00294	0.0692006
rs9374438	6	114479709	G	T	0.00397487	0.35335	3.69999e-06	Cognitive performance	-0.00262	0.00298	0.379
rs10033239	4	620861	C	T	0.00472424	0.21871	2.99999e-06	Appendicular lean mass	0.0079	0.0023	0.000690097
rs10109856	8	96316316	C	T	-0.0107871	0.037887	1.2e-06	Appendicular lean mass	-0.0012	0.0051	0.8136
rs10412762	19	38653613	T	A	0.00606001	0.135683	4.30002e-07	Appendicular lean mass	0.0058	0.0028	0.0376201
rs11056242	12	15080283	G	A	0.00411582	0.371844	1.5e-06	Appendicular lean mass	-0.0108	0.002	3.83504e-08
rs116886598	12	71851653	A	G	0.0137997	0.021439	1.40001e-06	Appendicular lean mass	0.0017	0.0066	0.7994
rs117510450	18	64453100	G	T	0.00707931	0.083173	2e-06	Appendicular lean mass	-0.0023	0.0034	0.5018
rs11915360	3	88643136	T	C	-0.00478274	0.570853	8e-09	Appendicular lean mass	-0.0042	0.0019	0.0290402
rs12443965	16	51383335	A	G	-0.00464985	0.7264	4.49997e-07	Appendicular lean mass	0.0007	0.0021	0.7405
rs12932600	16	76399216	A	G	-0.0211497	0.011259	9.80009e-07	Appendicular lean mass	0.01	0.01	0.3184
rs13334750	16	81897795	A	T	-0.00510869	0.81051	1.29999e-06	Appendicular lean mass	0.0005	0.0024	0.8331
rs138175236	2	143995828	G	A	0.00995318	0.038834	4.20001e-06	Appendicular lean mass	0.0061	0.0049	0.2178
rs140883235	17	53342582	T	C	0.0213944	0.012529	1.89998e-07	Appendicular lean mass	0.0143	0.0094	0.1289
rs144933628	4	3249257	T	C	-0.0124797	0.02596	3.29997e-06	Appendicular lean mass	-0.0279	0.0062	6.06094e-06
rs1466978	4	41983544	C	T	0.00584216	0.761361	1.29999e-09	Appendicular lean mass	0.007	0.0022	0.00162798
rs148629190	10	113993684	C	T	-0.0113468	0.031715	1.6e-06	Appendicular lean mass	-0.0044	0.0055	0.4197
rs159542	5	60485778	A	G	0.00377091	0.518321	4.39997e-06	Appendicular lean mass	0.0111	0.0019	4.03701e-09
rs167374	4	39820977	G	A	-0.00403648	0.548906	9.40005e-07	Appendicular lean mass	0.0054	0.0019	0.00421105
rs1832890	9	115499204	A	G	0.00662132	0.087994	4.79999e-06	Appendicular lean mass	0.0013	0.0033	0.695401
rs1980413	14	73736323	C	G	-0.00490143	0.181144	4.09996e-06	Appendicular lean mass	-0.0135	0.0025	4.12601e-08
rs2286195	7	139728584	C	A	0.00475667	0.198503	3.59998e-06	Appendicular lean mass	0.024	0.0024	3.14775e-24
rs2417261	12	13414139	G	T	0.00612671	0.893219	4.39997e-06	Appendicular lean mass	0.011	0.0031	0.000351698
rs2565185	10	65392056	C	T	-0.00514604	0.280408	1.7e-08	Appendicular lean mass	-0.0125	0.0021	2.85102e-09
rs34084719	7	107095227	C	T	0.00578287	0.210243	9.69996e-09	Appendicular lean mass	-0.009	0.0023	0.000102799
rs34332328	14	101499162	G	A	-0.0112566	0.02984	2.90001e-06	Appendicular lean mass	-0.0007	0.0056	0.8969
rs35632064	10	103936608	T	C	0.0224647	0.008079	2.69998e-06	Appendicular lean mass	-0.0082	0.011	0.457999
rs3756814	6	24705835	C	T	0.00385439	0.402583	4e-06	Appendicular lean mass	0.0057	0.0019	0.00307199
rs3818644	9	33025113	C	A	0.00461781	0.630395	7.00003e-08	Appendicular lean mass	0.0004	0.002	0.8515
rs4319062	8	111469701	T	A	-0.00891476	0.048744	3.69999e-06	Appendicular lean mass	-0.0015	0.0044	0.737999
rs4643066	11	41571716	C	A	-0.00413386	0.39309	1e-06	Appendicular lean mass	0.0001	0.002	0.9769
rs4679142	3	126817783	T	C	0.00380814	0.556899	4.49997e-06	Appendicular lean mass	0.0006	0.0019	0.7552
rs4959993	6	4482288	A	G	-0.00427616	0.265883	4.09996e-06	Appendicular lean mass	0.0033	0.0021	0.118
rs6089534	20	60444940	G	C	-0.00418617	0.671752	1.79999e-06	Appendicular lean mass	-0.0009	0.002	0.6708
rs616594	11	1853107	T	C	0.006541	0.891166	1.6e-06	Appendicular lean mass	0.0003	0.0032	0.9147
rs6517522	21	40553845	C	T	-0.00391226	0.498199	1.79999e-06	Appendicular lean mass	0.002	0.0019	0.2902
rs67312932	9	120555385	A	G	0.00523189	0.157061	3.50002e-06	Appendicular lean mass	-0.0019	0.0026	0.457999
rs6795235	3	30747841	G	C	-0.00733276	0.074703	3.79997e-06	Appendicular lean mass	-0.0073	0.0036	0.0443905
rs71427097	2	97526963	T	C	-0.0119015	0.029417	1.5e-06	Appendicular lean mass	-0.0325	0.0056	8.73695e-09
rs72849979	2	143933159	C	T	-0.00964519	0.043154	4.30002e-06	Appendicular lean mass	0.0002	0.0048	0.9734
rs7297198	12	52295439	T	C	-0.00420544	0.404001	4.90004e-07	Appendicular lean mass	-0.0011	0.0019	0.5664
rs735465	12	110136274	G	C	0.0054867	0.761171	1.29999e-08	Appendicular lean mass	0.0053	0.0022	0.0163501
rs75183503	2	168988865	T	C	0.00691793	0.080006	4.49997e-06	Appendicular lean mass	-0.0001	0.0034	0.9757
rs7553867	1	150472869	A	C	-0.00405042	0.399509	1.29999e-06	Appendicular lean mass	0.0139	0.0019	3.51399e-13
rs75610373	3	147087687	C	G	-0.00867519	0.066889	2.59998e-07	Appendicular lean mass	-0.0082	0.0039	0.0348297
rs78090132	11	76311301	A	G	0.0198197	0.010252	4.60002e-06	Appendicular lean mass	-0.0091	0.01	0.3609
rs79835165	2	112644461	A	G	-0.0145558	0.020964	2.19999e-06	Appendicular lean mass	-0.0121	0.007	0.084351
rs906934	10	64759410	A	G	0.00483357	0.700847	2.80001e-07	Appendicular lean mass	-0.003	0.0022	0.1665
rs936227	15	75131959	G	A	0.00455118	0.628084	8e-08	Appendicular lean mass	-0.005	0.002	0.0110499
rs9374438	6	114479709	G	T	0.00397487	0.35335	3.69999e-06	Appendicular lean mass	-0.0027	0.002	0.1788
rs10033239	4	620861	C	T	0.00472424	0.21871	2.99999e-06	Low hand grip strength (60 years and older) (EWGSOP)	-0.0033	0.0091	0.717799
rs10109856	8	96316316	C	T	-0.0107871	0.037887	1.2e-06	Low hand grip strength (60 years and older) (EWGSOP)	0.0039	0.02	0.8472
rs10412762	19	38653613	T	A	0.00606001	0.135683	4.30002e-07	Low hand grip strength (60 years and older) (EWGSOP)	-0.0162	0.0108	0.1322
rs11056242	12	15080283	G	A	0.00411582	0.371844	1.5e-06	Low hand grip strength (60 years and older) (EWGSOP)	0.0377	0.0076	8.46603e-07
rs116886598	12	71851653	A	G	0.0137997	0.021439	1.40001e-06	Low hand grip strength (60 years and older) (EWGSOP)	-0.0108	0.0259	0.677801
rs117510450	18	64453100	G	T	0.00707931	0.083173	2e-06	Low hand grip strength (60 years and older) (EWGSOP)	0.012	0.0133	0.3655
rs11915360	3	88643136	T	C	-0.00478274	0.570853	8e-09	Low hand grip strength (60 years and older) (EWGSOP)	0.0105	0.0075	0.1588
rs12443965	16	51383335	A	G	-0.00464985	0.7264	4.49997e-07	Low hand grip strength (60 years and older) (EWGSOP)	-0.0105	0.0082	0.2017
rs12932600	16	76399216	A	G	-0.0211497	0.011259	9.80009e-07	Low hand grip strength (60 years and older) (EWGSOP)	-0.0632	0.0392	0.107
rs13334750	16	81897795	A	T	-0.00510869	0.81051	1.29999e-06	Low hand grip strength (60 years and older) (EWGSOP)	-0.0059	0.0095	0.5381
rs138175236	2	143995828	G	A	0.00995318	0.038834	4.20001e-06	Low hand grip strength (60 years and older) (EWGSOP)	-0.0304	0.0194	0.1177
rs140883235	17	53342582	T	C	0.0213944	0.012529	1.89998e-07	Low hand grip strength (60 years and older) (EWGSOP)	0.0009	0.0367	0.9794
rs144933628	4	3249257	T	C	-0.0124797	0.02596	3.29997e-06	Low hand grip strength (60 years and older) (EWGSOP)	0.0255	0.024	0.2868
rs1466978	4	41983544	C	T	0.00584216	0.761361	1.29999e-09	Low hand grip strength (60 years and older) (EWGSOP)	0.0017	0.0087	0.8486
rs148629190	10	113993684	C	T	-0.0113468	0.031715	1.6e-06	Low hand grip strength (60 years and older) (EWGSOP)	-0.0121	0.0208	0.5608
rs159542	5	60485778	A	G	0.00377091	0.518321	4.39997e-06	Low hand grip strength (60 years and older) (EWGSOP)	0.0042	0.0074	0.5724
rs167374	4	39820977	G	A	-0.00403648	0.548906	9.40005e-07	Low hand grip strength (60 years and older) (EWGSOP)	-0.0052	0.0074	0.479001
rs1832890	9	115499204	A	G	0.00662132	0.087994	4.79999e-06	Low hand grip strength (60 years and older) (EWGSOP)	0.0138	0.0129	0.2838
rs1980413	14	73736323	C	G	-0.00490143	0.181144	4.09996e-06	Low hand grip strength (60 years and older) (EWGSOP)	0.0004	0.0095	0.9633
rs2286195	7	139728584	C	A	0.00475667	0.198503	3.59998e-06	Low hand grip strength (60 years and older) (EWGSOP)	-0.0234	0.0091	0.0100399
rs2417261	12	13414139	G	T	0.00612671	0.893219	4.39997e-06	Low hand grip strength (60 years and older) (EWGSOP)	-0.0096	0.0119	0.4225
rs2565185	10	65392056	C	T	-0.00514604	0.280408	1.7e-08	Low hand grip strength (60 years and older) (EWGSOP)	0.0044	0.0082	0.5946
rs34084719	7	107095227	C	T	0.00578287	0.210243	9.69996e-09	Low hand grip strength (60 years and older) (EWGSOP)	0.0236	0.009	0.00853591
rs34332328	14	101499162	G	A	-0.0112566	0.02984	2.90001e-06	Low hand grip strength (60 years and older) (EWGSOP)	-0.0137	0.0233	0.555699
rs3756814	6	24705835	C	T	0.00385439	0.402583	4e-06	Low hand grip strength (60 years and older) (EWGSOP)	0.0119	0.0075	0.1121
rs3818644	9	33025113	C	A	0.00461781	0.630395	7.00003e-08	Low hand grip strength (60 years and older) (EWGSOP)	0.0094	0.0077	0.2213
rs4319062	8	111469701	T	A	-0.00891476	0.048744	3.69999e-06	Low hand grip strength (60 years and older) (EWGSOP)	0.0487	0.017	0.004255
rs4643066	11	41571716	C	A	-0.00413386	0.39309	1e-06	Low hand grip strength (60 years and older) (EWGSOP)	0.0025	0.0076	0.7399
rs4679142	3	126817783	T	C	0.00380814	0.556899	4.49997e-06	Low hand grip strength (60 years and older) (EWGSOP)	0.0032	0.0075	0.6658
rs4959993	6	4482288	A	G	-0.00427616	0.265883	4.09996e-06	Low hand grip strength (60 years and older) (EWGSOP)	0.0031	0.0083	0.7059
rs6089534	20	60444940	G	C	-0.00418617	0.671752	1.79999e-06	Low hand grip strength (60 years and older) (EWGSOP)	0.0144	0.0079	0.0686594
rs616594	11	1853107	T	C	0.006541	0.891166	1.6e-06	Low hand grip strength (60 years and older) (EWGSOP)	-0.0082	0.0123	0.5077
rs6517522	21	40553845	C	T	-0.00391226	0.498199	1.79999e-06	Low hand grip strength (60 years and older) (EWGSOP)	-0.0072	0.0073	0.3289
rs67312932	9	120555385	A	G	0.00523189	0.157061	3.50002e-06	Low hand grip strength (60 years and older) (EWGSOP)	-0.0103	0.0101	0.3085
rs6795235	3	30747841	G	C	-0.00733276	0.074703	3.79997e-06	Low hand grip strength (60 years and older) (EWGSOP)	0.0074	0.0143	0.6065
rs71427097	2	97526963	T	C	-0.0119015	0.029417	1.5e-06	Low hand grip strength (60 years and older) (EWGSOP)	0.0228	0.0221	0.3034
rs72849979	2	143933159	C	T	-0.00964519	0.043154	4.30002e-06	Low hand grip strength (60 years and older) (EWGSOP)	-0.03	0.0191	0.1161
rs7297198	12	52295439	T	C	-0.00420544	0.404001	4.90004e-07	Low hand grip strength (60 years and older) (EWGSOP)	0.0033	0.0075	0.656999
rs735465	12	110136274	G	C	0.0054867	0.761171	1.29999e-08	Low hand grip strength (60 years and older) (EWGSOP)	-0.0051	0.0087	0.5573
rs75183503	2	168988865	T	C	0.00691793	0.080006	4.49997e-06	Low hand grip strength (60 years and older) (EWGSOP)	-0.0077	0.0135	0.569799
rs7553867	1	150472869	A	C	-0.00405042	0.399509	1.29999e-06	Low hand grip strength (60 years and older) (EWGSOP)	-0.004	0.0075	0.5925
rs75610373	3	147087687	C	G	-0.00867519	0.066889	2.59998e-07	Low hand grip strength (60 years and older) (EWGSOP)	0.0217	0.0153	0.1555
rs78090132	11	76311301	A	G	0.0198197	0.010252	4.60002e-06	Low hand grip strength (60 years and older) (EWGSOP)	0.0402	0.0395	0.3094
rs79835165	2	112644461	A	G	-0.0145558	0.020964	2.19999e-06	Low hand grip strength (60 years and older) (EWGSOP)	-0.0102	0.0278	0.713199
rs906934	10	64759410	A	G	0.00483357	0.700847	2.80001e-07	Low hand grip strength (60 years and older) (EWGSOP)	0.0092	0.0085	0.277
rs936227	15	75131959	G	A	0.00455118	0.628084	8e-08	Low hand grip strength (60 years and older) (EWGSOP)	0.0191	0.0076	0.01244
rs9374438	6	114479709	G	T	0.00397487	0.35335	3.69999e-06	Low hand grip strength (60 years and older) (EWGSOP)	-0.0122	0.0077	0.1132
rs10033239	4	620861	C	T	0.00472424	0.21871	2.99999e-06	Whole body fat-free mass	0.00653532	0.00152851	1.89998e-05
rs10109856	8	96316316	C	T	-0.0107871	0.037887	1.2e-06	Whole body fat-free mass	-0.000775875	0.00336773	0.82
rs10412762	19	38653613	T	A	0.00606001	0.135683	4.30002e-07	Whole body fat-free mass	0.00176651	0.00182071	0.33
rs11056242	12	15080283	G	A	0.00411582	0.371844	1.5e-06	Whole body fat-free mass	-0.00686036	0.00129305	1.09999e-07
rs116886598	12	71851653	A	G	0.0137997	0.021439	1.40001e-06	Whole body fat-free mass	0.00521239	0.00432608	0.23
rs117510450	18	64453100	G	T	0.00707931	0.083173	2e-06	Whole body fat-free mass	0.000623897	0.00226056	0.780001
rs11915360	3	88643136	T	C	-0.00478274	0.570853	8e-09	Whole body fat-free mass	0.00161443	0.0012534	0.2
rs12443965	16	51383335	A	G	-0.00464985	0.7264	4.49997e-07	Whole body fat-free mass	0.00147654	0.00139634	0.29
rs12932600	16	76399216	A	G	-0.0211497	0.011259	9.80009e-07	Whole body fat-free mass	-8.54732e-05	0.00654558	0.99
rs13334750	16	81897795	A	T	-0.00510869	0.81051	1.29999e-06	Whole body fat-free mass	0.000693745	0.00160233	0.67
rs138175236	2	143995828	G	A	0.00995318	0.038834	4.20001e-06	Whole body fat-free mass	-0.00325684	0.00326609	0.32
rs140883235	17	53342582	T	C	0.0213944	0.012529	1.89998e-07	Whole body fat-free mass	-0.0015764	0.00621546	0.8
rs144933628	4	3249257	T	C	-0.0124797	0.02596	3.29997e-06	Whole body fat-free mass	-0.00364617	0.00405405	0.37
rs1466978	4	41983544	C	T	0.00584216	0.761361	1.29999e-09	Whole body fat-free mass	-0.000208962	0.00145424	0.89
rs148629190	10	113993684	C	T	-0.0113468	0.031715	1.6e-06	Whole body fat-free mass	0.0038814	0.00358423	0.28
rs159542	5	60485778	A	G	0.00377091	0.518321	4.39997e-06	Whole body fat-free mass	0.00645229	0.00124237	2.1e-07
rs167374	4	39820977	G	A	-0.00403648	0.548906	9.40005e-07	Whole body fat-free mass	0.0009391	0.00124442	0.450001
rs1832890	9	115499204	A	G	0.00662132	0.087994	4.79999e-06	Whole body fat-free mass	-0.00339262	0.00219566	0.12
rs1980413	14	73736323	C	G	-0.00490143	0.181144	4.09996e-06	Whole body fat-free mass	-0.00664803	0.00161578	3.89996e-05
rs2286195	7	139728584	C	A	0.00475667	0.198503	3.59998e-06	Whole body fat-free mass	0.0117472	0.00155553	4.30031e-14
rs2417261	12	13414139	G	T	0.00612671	0.893219	4.39997e-06	Whole body fat-free mass	0.00107238	0.00201831	0.6
rs2565185	10	65392056	C	T	-0.00514604	0.280408	1.7e-08	Whole body fat-free mass	-0.0020769	0.00138343	0.13
rs34084719	7	107095227	C	T	0.00578287	0.210243	9.69996e-09	Whole body fat-free mass	-0.00363278	0.00152636	0.017
rs34332328	14	101499162	G	A	-0.0112566	0.02984	2.90001e-06	Whole body fat-free mass	-0.00262226	0.00365488	0.47
rs35632064	10	103936608	T	C	0.0224647	0.008079	2.69998e-06	Whole body fat-free mass	0.000611933	0.00724294	0.93
rs3756814	6	24705835	C	T	0.00385439	0.402583	4e-06	Whole body fat-free mass	0.00108025	0.00126158	0.39
rs3818644	9	33025113	C	A	0.00461781	0.630395	7.00003e-08	Whole body fat-free mass	-0.00129439	0.00129873	0.32
rs4319062	8	111469701	T	A	-0.00891476	0.048744	3.69999e-06	Whole body fat-free mass	4.18321e-05	0.00291887	0.99
rs4643066	11	41571716	C	A	-0.00413386	0.39309	1e-06	Whole body fat-free mass	-0.0021652	0.00128089	0.0909997
rs4679142	3	126817783	T	C	0.00380814	0.556899	4.49997e-06	Whole body fat-free mass	0.000297174	0.00125485	0.81
rs4959993	6	4482288	A	G	-0.00427616	0.265883	4.09996e-06	Whole body fat-free mass	-0.00142259	0.00140193	0.31
rs6089534	20	60444940	G	C	-0.00418617	0.671752	1.79999e-06	Whole body fat-free mass	-0.000402316	0.00133129	0.760001
rs616594	11	1853107	T	C	0.006541	0.891166	1.6e-06	Whole body fat-free mass	0.00368974	0.00206777	0.0739997
rs6517522	21	40553845	C	T	-0.00391226	0.498199	1.79999e-06	Whole body fat-free mass	-0.0021319	0.00124794	0.0879995
rs67312932	9	120555385	A	G	0.00523189	0.157061	3.50002e-06	Whole body fat-free mass	0.00227943	0.00171007	0.18
rs6795235	3	30747841	G	C	-0.00733276	0.074703	3.79997e-06	Whole body fat-free mass	-0.00106668	0.00239815	0.66
rs71427097	2	97526963	T	C	-0.0119015	0.029417	1.5e-06	Whole body fat-free mass	-0.0194302	0.00373216	1.89998e-07
rs72849979	2	143933159	C	T	-0.00964519	0.043154	4.30002e-06	Whole body fat-free mass	0.00192277	0.00316866	0.54
rs7297198	12	52295439	T	C	-0.00420544	0.404001	4.90004e-07	Whole body fat-free mass	-0.00225585	0.00126435	0.0739997
rs735465	12	110136274	G	C	0.0054867	0.761171	1.29999e-08	Whole body fat-free mass	0.00226752	0.00145976	0.12
rs75183503	2	168988865	T	C	0.00691793	0.080006	4.49997e-06	Whole body fat-free mass	0.00130852	0.00227497	0.57
rs7553867	1	150472869	A	C	-0.00405042	0.399509	1.29999e-06	Whole body fat-free mass	0.00325429	0.00126093	0.00990011
rs75610373	3	147087687	C	G	-0.00867519	0.066889	2.59998e-07	Whole body fat-free mass	0.0010638	0.00254676	0.68
rs78090132	11	76311301	A	G	0.0198197	0.010252	4.60002e-06	Whole body fat-free mass	-0.00274594	0.00655802	0.68
rs79835165	2	112644461	A	G	-0.0145558	0.020964	2.19999e-06	Whole body fat-free mass	0.00387978	0.00464112	0.4
rs906934	10	64759410	A	G	0.00483357	0.700847	2.80001e-07	Whole body fat-free mass	-0.00397613	0.00142546	0.00530005
rs936227	15	75131959	G	A	0.00455118	0.628084	8e-08	Whole body fat-free mass	0.00271713	0.00128707	0.0350002
rs9374438	6	114479709	G	T	0.00397487	0.35335	3.69999e-06	Whole body fat-free mass	-0.00160179	0.0012967	0.22
rs10033239	4	620861	C	T	0.00472424	0.21871	2.99999e-06	Facial ageing	-0.00194034	0.00130737	0.14
rs10109856	8	96316316	C	T	-0.0107871	0.037887	1.2e-06	Facial ageing	0.00103812	0.0028738	0.719999
rs10412762	19	38653613	T	A	0.00606001	0.135683	4.30002e-07	Facial ageing	-0.00340259	0.00155048	0.0280001
rs11056242	12	15080283	G	A	0.00411582	0.371844	1.5e-06	Facial ageing	-0.00158328	0.00110546	0.15
rs116886598	12	71851653	A	G	0.0137997	0.021439	1.40001e-06	Facial ageing	-0.00561963	0.00369497	0.13
rs117510450	18	64453100	G	T	0.00707931	0.083173	2e-06	Facial ageing	0.00413926	0.00192574	0.032
rs11915360	3	88643136	T	C	-0.00478274	0.570853	8e-09	Facial ageing	0.00235047	0.00107186	0.0280001
rs12443965	16	51383335	A	G	-0.00464985	0.7264	4.49997e-07	Facial ageing	0.00200899	0.00119164	0.0920005
rs12932600	16	76399216	A	G	-0.0211497	0.011259	9.80009e-07	Facial ageing	-0.000836881	0.00558998	0.88
rs13334750	16	81897795	A	T	-0.00510869	0.81051	1.29999e-06	Facial ageing	0.0017592	0.00136714	0.2
rs138175236	2	143995828	G	A	0.00995318	0.038834	4.20001e-06	Facial ageing	0.000490674	0.00279756	0.86
rs140883235	17	53342582	T	C	0.0213944	0.012529	1.89998e-07	Facial ageing	0.003449	0.00531324	0.52
rs144933628	4	3249257	T	C	-0.0124797	0.02596	3.29997e-06	Facial ageing	0.0090077	0.00346955	0.00940005
rs1466978	4	41983544	C	T	0.00584216	0.761361	1.29999e-09	Facial ageing	0.000386563	0.00124364	0.760001
rs148629190	10	113993684	C	T	-0.0113468	0.031715	1.6e-06	Facial ageing	-0.00140626	0.00306117	0.649999
rs159542	5	60485778	A	G	0.00377091	0.518321	4.39997e-06	Facial ageing	-0.000746031	0.00106219	0.48
rs167374	4	39820977	G	A	-0.00403648	0.548906	9.40005e-07	Facial ageing	-0.00033024	0.00106435	0.760001
rs1832890	9	115499204	A	G	0.00662132	0.087994	4.79999e-06	Facial ageing	-0.0039803	0.00187262	0.0340001
rs1980413	14	73736323	C	G	-0.00490143	0.181144	4.09996e-06	Facial ageing	-0.0039733	0.00137745	0.00389996
rs2286195	7	139728584	C	A	0.00475667	0.198503	3.59998e-06	Facial ageing	-0.00329681	0.0013282	0.0129999
rs2417261	12	13414139	G	T	0.00612671	0.893219	4.39997e-06	Facial ageing	-0.0043873	0.00172781	0.0109999
rs2565185	10	65392056	C	T	-0.00514604	0.280408	1.7e-08	Facial ageing	0.00634324	0.00118165	8e-08
rs34084719	7	107095227	C	T	0.00578287	0.210243	9.69996e-09	Facial ageing	-0.00106168	0.0013045	0.42
rs34332328	14	101499162	G	A	-0.0112566	0.02984	2.90001e-06	Facial ageing	0.00405145	0.003116	0.19
rs35632064	10	103936608	T	C	0.0224647	0.008079	2.69998e-06	Facial ageing	-0.00881472	0.00621443	0.16
rs3756814	6	24705835	C	T	0.00385439	0.402583	4e-06	Facial ageing	0.000364091	0.00108035	0.74
rs3818644	9	33025113	C	A	0.00461781	0.630395	7.00003e-08	Facial ageing	-0.00126129	0.00110777	0.25
rs4319062	8	111469701	T	A	-0.00891476	0.048744	3.69999e-06	Facial ageing	0.000257838	0.00249512	0.92
rs4643066	11	41571716	C	A	-0.00413386	0.39309	1e-06	Facial ageing	0.00170491	0.0010931	0.12
rs4679142	3	126817783	T	C	0.00380814	0.556899	4.49997e-06	Facial ageing	2.62678e-05	0.00107315	0.98
rs4959993	6	4482288	A	G	-0.00427616	0.265883	4.09996e-06	Facial ageing	0.0001923	0.00119989	0.87
rs6089534	20	60444940	G	C	-0.00418617	0.671752	1.79999e-06	Facial ageing	-4.97846e-05	0.00113449	0.96
rs616594	11	1853107	T	C	0.006541	0.891166	1.6e-06	Facial ageing	-0.00036669	0.00176272	0.84
rs6517522	21	40553845	C	T	-0.00391226	0.498199	1.79999e-06	Facial ageing	-0.000955007	0.0010603	0.37
rs67312932	9	120555385	A	G	0.00523189	0.157061	3.50002e-06	Facial ageing	0.00198699	0.00145826	0.17
rs6795235	3	30747841	G	C	-0.00733276	0.074703	3.79997e-06	Facial ageing	0.00317489	0.00205245	0.12
rs71427097	2	97526963	T	C	-0.0119015	0.029417	1.5e-06	Facial ageing	-0.00307673	0.00319285	0.34
rs72849979	2	143933159	C	T	-0.00964519	0.043154	4.30002e-06	Facial ageing	0.00121666	0.00271473	0.649999
rs7297198	12	52295439	T	C	-0.00420544	0.404001	4.90004e-07	Facial ageing	-0.00016058	0.00108077	0.88
rs735465	12	110136274	G	C	0.0054867	0.761171	1.29999e-08	Facial ageing	-0.00242589	0.00124847	0.0519996
rs75183503	2	168988865	T	C	0.00691793	0.080006	4.49997e-06	Facial ageing	-0.000537731	0.0019475	0.780001
rs7553867	1	150472869	A	C	-0.00405042	0.399509	1.29999e-06	Facial ageing	0.00471205	0.00108027	1.29999e-05
rs75610373	3	147087687	C	G	-0.00867519	0.066889	2.59998e-07	Facial ageing	-7.46567e-05	0.00217888	0.97
rs78090132	11	76311301	A	G	0.0198197	0.010252	4.60002e-06	Facial ageing	0.000896818	0.00561638	0.87
rs79835165	2	112644461	A	G	-0.0145558	0.020964	2.19999e-06	Facial ageing	-0.00644417	0.00396696	0.1
rs906934	10	64759410	A	G	0.00483357	0.700847	2.80001e-07	Facial ageing	0.000562756	0.0012167	0.64
rs936227	15	75131959	G	A	0.00455118	0.628084	8e-08	Facial ageing	0.00265522	0.00109675	0.015
rs9374438	6	114479709	G	T	0.00397487	0.35335	3.69999e-06	Facial ageing	-5.34012e-05	0.00111024	0.96
rs10033239	4	620861	C	T	0.00472424	0.21871	2.99999e-06	Usual walking pace	-0.00255296	0.001561	0.1
rs10109856	8	96316316	C	T	-0.0107871	0.037887	1.2e-06	Usual walking pace	-0.00885581	0.00342799	0.00980009
rs10412762	19	38653613	T	A	0.00606001	0.135683	4.30002e-07	Usual walking pace	0.00333785	0.00185203	0.0719996
rs11056242	12	15080283	G	A	0.00411582	0.371844	1.5e-06	Usual walking pace	-0.00054193	0.00131944	0.68
rs116886598	12	71851653	A	G	0.0137997	0.021439	1.40001e-06	Usual walking pace	-0.00059087	0.00441305	0.89
rs117510450	18	64453100	G	T	0.00707931	0.083173	2e-06	Usual walking pace	-0.00471309	0.00229893	0.04
rs11915360	3	88643136	T	C	-0.00478274	0.570853	8e-09	Usual walking pace	-0.00424662	0.00127986	0.000909997
rs12443965	16	51383335	A	G	-0.00464985	0.7264	4.49997e-07	Usual walking pace	-0.00214967	0.00142254	0.13
rs12932600	16	76399216	A	G	-0.0211497	0.011259	9.80009e-07	Usual walking pace	-0.00122092	0.00667332	0.85
rs13334750	16	81897795	A	T	-0.00510869	0.81051	1.29999e-06	Usual walking pace	-0.000470673	0.00163239	0.77
rs138175236	2	143995828	G	A	0.00995318	0.038834	4.20001e-06	Usual walking pace	0.0117668	0.0033406	0.000430002
rs140883235	17	53342582	T	C	0.0213944	0.012529	1.89998e-07	Usual walking pace	0.00418283	0.00633939	0.51
rs144933628	4	3249257	T	C	-0.0124797	0.02596	3.29997e-06	Usual walking pace	-0.0135029	0.00413884	0.00109999
rs1466978	4	41983544	C	T	0.00584216	0.761361	1.29999e-09	Usual walking pace	0.00316257	0.00148518	0.0329997
rs148629190	10	113993684	C	T	-0.0113468	0.031715	1.6e-06	Usual walking pace	0.00643273	0.00365394	0.0779992
rs159542	5	60485778	A	G	0.00377091	0.518321	4.39997e-06	Usual walking pace	0.00131608	0.00126816	0.3
rs167374	4	39820977	G	A	-0.00403648	0.548906	9.40005e-07	Usual walking pace	-0.00385002	0.00127073	0.00239999
rs1832890	9	115499204	A	G	0.00662132	0.087994	4.79999e-06	Usual walking pace	-0.000406786	0.00223614	0.86
rs1980413	14	73736323	C	G	-0.00490143	0.181144	4.09996e-06	Usual walking pace	-0.00365036	0.00164426	0.0259998
rs2286195	7	139728584	C	A	0.00475667	0.198503	3.59998e-06	Usual walking pace	-0.0012056	0.00158602	0.450001
rs2417261	12	13414139	G	T	0.00612671	0.893219	4.39997e-06	Usual walking pace	0.00626232	0.0020603	0.00239999
rs2565185	10	65392056	C	T	-0.00514604	0.280408	1.7e-08	Usual walking pace	-0.00827476	0.00141001	4.39997e-09
rs34084719	7	107095227	C	T	0.00578287	0.210243	9.69996e-09	Usual walking pace	0.00326762	0.00155642	0.0359998
rs34332328	14	101499162	G	A	-0.0112566	0.02984	2.90001e-06	Usual walking pace	-0.00447403	0.0037187	0.23
rs35632064	10	103936608	T	C	0.0224647	0.008079	2.69998e-06	Usual walking pace	-0.0114711	0.00738969	0.12
rs3756814	6	24705835	C	T	0.00385439	0.402583	4e-06	Usual walking pace	0.000245592	0.00129006	0.85
rs3818644	9	33025113	C	A	0.00461781	0.630395	7.00003e-08	Usual walking pace	0.0014021	0.00132288	0.29
rs4319062	8	111469701	T	A	-0.00891476	0.048744	3.69999e-06	Usual walking pace	-0.00674346	0.0029738	0.0230001
rs4643066	11	41571716	C	A	-0.00413386	0.39309	1e-06	Usual walking pace	-0.000334784	0.00130495	0.8
rs4679142	3	126817783	T	C	0.00380814	0.556899	4.49997e-06	Usual walking pace	5.80277e-05	0.00128141	0.96
rs4959993	6	4482288	A	G	-0.00427616	0.265883	4.09996e-06	Usual walking pace	0.00173146	0.00143341	0.23
rs6089534	20	60444940	G	C	-0.00418617	0.671752	1.79999e-06	Usual walking pace	-0.000267995	0.00135481	0.84
rs616594	11	1853107	T	C	0.006541	0.891166	1.6e-06	Usual walking pace	0.000772755	0.00210642	0.709999
rs6517522	21	40553845	C	T	-0.00391226	0.498199	1.79999e-06	Usual walking pace	0.00421545	0.00126629	0.000870001
rs67312932	9	120555385	A	G	0.00523189	0.157061	3.50002e-06	Usual walking pace	-0.0011278	0.00174169	0.52
rs6795235	3	30747841	G	C	-0.00733276	0.074703	3.79997e-06	Usual walking pace	3.47584e-05	0.00244846	0.99
rs71427097	2	97526963	T	C	-0.0119015	0.029417	1.5e-06	Usual walking pace	-0.0112908	0.00381538	0.00309999
rs72849979	2	143933159	C	T	-0.00964519	0.043154	4.30002e-06	Usual walking pace	-0.00137686	0.00324025	0.67
rs7297198	12	52295439	T	C	-0.00420544	0.404001	4.90004e-07	Usual walking pace	-0.000199558	0.00129048	0.88
rs735465	12	110136274	G	C	0.0054867	0.761171	1.29999e-08	Usual walking pace	0.000261116	0.00148981	0.86
rs75183503	2	168988865	T	C	0.00691793	0.080006	4.49997e-06	Usual walking pace	0.00172212	0.00232714	0.46
rs7553867	1	150472869	A	C	-0.00405042	0.399509	1.29999e-06	Usual walking pace	0.00290031	0.00128982	0.025
rs75610373	3	147087687	C	G	-0.00867519	0.066889	2.59998e-07	Usual walking pace	-0.00936437	0.00260111	0.00032
rs78090132	11	76311301	A	G	0.0198197	0.010252	4.60002e-06	Usual walking pace	-0.00758892	0.00668564	0.26
rs79835165	2	112644461	A	G	-0.0145558	0.020964	2.19999e-06	Usual walking pace	0.00248972	0.00474986	0.6
rs906934	10	64759410	A	G	0.00483357	0.700847	2.80001e-07	Usual walking pace	-0.00106412	0.0014527	0.46
rs936227	15	75131959	G	A	0.00455118	0.628084	8e-08	Usual walking pace	0.0022067	0.00130987	0.0920005
rs9374438	6	114479709	G	T	0.00397487	0.35335	3.69999e-06	Usual walking pace	-0.000286979	0.0013262	0.83
rs10033239	4	620861	C	T	0.00472424	0.21871	2.99999e-06	Fluid intelligence score	0.00976225	0.00934421	0.3
rs10109856	8	96316316	C	T	-0.0107871	0.037887	1.2e-06	Fluid intelligence score	0.000815765	0.0205962	0.97
rs10412762	19	38653613	T	A	0.00606001	0.135683	4.30002e-07	Fluid intelligence score	0.0198234	0.0110198	0.0719996
rs11056242	12	15080283	G	A	0.00411582	0.371844	1.5e-06	Fluid intelligence score	0.0124716	0.00789547	0.11
rs116886598	12	71851653	A	G	0.0137997	0.021439	1.40001e-06	Fluid intelligence score	-0.00566796	0.0263253	0.83
rs117510450	18	64453100	G	T	0.00707931	0.083173	2e-06	Fluid intelligence score	-0.00599774	0.0137286	0.66
rs11915360	3	88643136	T	C	-0.00478274	0.570853	8e-09	Fluid intelligence score	-0.00985708	0.00765574	0.2
rs12443965	16	51383335	A	G	-0.00464985	0.7264	4.49997e-07	Fluid intelligence score	6.80386e-05	0.00851082	0.99
rs12932600	16	76399216	A	G	-0.0211497	0.011259	9.80009e-07	Fluid intelligence score	-0.0147637	0.0402897	0.709999
rs13334750	16	81897795	A	T	-0.00510869	0.81051	1.29999e-06	Fluid intelligence score	-0.00231899	0.0097965	0.81
rs138175236	2	143995828	G	A	0.00995318	0.038834	4.20001e-06	Fluid intelligence score	0.00155798	0.0197974	0.94
rs140883235	17	53342582	T	C	0.0213944	0.012529	1.89998e-07	Fluid intelligence score	0.0262529	0.0381658	0.49
rs144933628	4	3249257	T	C	-0.0124797	0.02596	3.29997e-06	Fluid intelligence score	-0.0571763	0.0248476	0.021
rs1466978	4	41983544	C	T	0.00584216	0.761361	1.29999e-09	Fluid intelligence score	0.00437906	0.00892655	0.62
rs148629190	10	113993684	C	T	-0.0113468	0.031715	1.6e-06	Fluid intelligence score	-0.0518039	0.0217004	0.017
rs159542	5	60485778	A	G	0.00377091	0.518321	4.39997e-06	Fluid intelligence score	0.02123	0.00757539	0.0051
rs167374	4	39820977	G	A	-0.00403648	0.548906	9.40005e-07	Fluid intelligence score	-0.00924865	0.00759687	0.22
rs1832890	9	115499204	A	G	0.00662132	0.087994	4.79999e-06	Fluid intelligence score	0.0257332	0.0133925	0.0549997
rs1980413	14	73736323	C	G	-0.00490143	0.181144	4.09996e-06	Fluid intelligence score	-0.0317126	0.00985097	0.00129999
rs2286195	7	139728584	C	A	0.00475667	0.198503	3.59998e-06	Fluid intelligence score	0.0119683	0.00941673	0.2
rs2417261	12	13414139	G	T	0.00612671	0.893219	4.39997e-06	Fluid intelligence score	0.0111913	0.0123847	0.37
rs2565185	10	65392056	C	T	-0.00514604	0.280408	1.7e-08	Fluid intelligence score	-0.00704009	0.00847379	0.41
rs34084719	7	107095227	C	T	0.00578287	0.210243	9.69996e-09	Fluid intelligence score	-0.0377642	0.00931649	5e-05
rs34332328	14	101499162	G	A	-0.0112566	0.02984	2.90001e-06	Fluid intelligence score	-0.0267964	0.0223193	0.23
rs35632064	10	103936608	T	C	0.0224647	0.008079	2.69998e-06	Fluid intelligence score	-0.0250504	0.0443048	0.57
rs3756814	6	24705835	C	T	0.00385439	0.402583	4e-06	Fluid intelligence score	-0.00366524	0.00772044	0.630001
rs3818644	9	33025113	C	A	0.00461781	0.630395	7.00003e-08	Fluid intelligence score	0.0178827	0.00791991	0.0239999
rs4319062	8	111469701	T	A	-0.00891476	0.048744	3.69999e-06	Fluid intelligence score	0.0238094	0.0179492	0.18
rs4643066	11	41571716	C	A	-0.00413386	0.39309	1e-06	Fluid intelligence score	-0.00421279	0.0078181	0.59
rs4679142	3	126817783	T	C	0.00380814	0.556899	4.49997e-06	Fluid intelligence score	0.0127918	0.00765575	0.0949992
rs4959993	6	4482288	A	G	-0.00427616	0.265883	4.09996e-06	Fluid intelligence score	0.00689374	0.00859584	0.42
rs6089534	20	60444940	G	C	-0.00418617	0.671752	1.79999e-06	Fluid intelligence score	-0.00044368	0.0081112	0.96
rs616594	11	1853107	T	C	0.006541	0.891166	1.6e-06	Fluid intelligence score	0.00315396	0.012594	0.8
rs6517522	21	40553845	C	T	-0.00391226	0.498199	1.79999e-06	Fluid intelligence score	0.0221682	0.00759399	0.00350002
rs67312932	9	120555385	A	G	0.00523189	0.157061	3.50002e-06	Fluid intelligence score	0.0116884	0.0104079	0.26
rs6795235	3	30747841	G	C	-0.00733276	0.074703	3.79997e-06	Fluid intelligence score	-0.00603244	0.0147271	0.68
rs71427097	2	97526963	T	C	-0.0119015	0.029417	1.5e-06	Fluid intelligence score	-0.0547668	0.0228799	0.017
rs72849979	2	143933159	C	T	-0.00964519	0.043154	4.30002e-06	Fluid intelligence score	0.0407166	0.0193764	0.0359998
rs7297198	12	52295439	T	C	-0.00420544	0.404001	4.90004e-07	Fluid intelligence score	-0.00385574	0.00772776	0.62
rs735465	12	110136274	G	C	0.0054867	0.761171	1.29999e-08	Fluid intelligence score	-0.00482949	0.00890052	0.59
rs75183503	2	168988865	T	C	0.00691793	0.080006	4.49997e-06	Fluid intelligence score	0.00714657	0.0138856	0.61
rs7553867	1	150472869	A	C	-0.00405042	0.399509	1.29999e-06	Fluid intelligence score	0.00938146	0.00769963	0.22
rs75610373	3	147087687	C	G	-0.00867519	0.066889	2.59998e-07	Fluid intelligence score	-0.0421805	0.0156149	0.00690001
rs78090132	11	76311301	A	G	0.0198197	0.010252	4.60002e-06	Fluid intelligence score	-0.0226794	0.0397647	0.57
rs79835165	2	112644461	A	G	-0.0145558	0.020964	2.19999e-06	Fluid intelligence score	-0.0368563	0.0283313	0.19
rs906934	10	64759410	A	G	0.00483357	0.700847	2.80001e-07	Fluid intelligence score	-0.00802369	0.00869374	0.36
rs936227	15	75131959	G	A	0.00455118	0.628084	8e-08	Fluid intelligence score	0.00648269	0.00783921	0.41
rs9374438	6	114479709	G	T	0.00397487	0.35335	3.69999e-06	Fluid intelligence score	1.80878e-05	0.00793006	1
rs10033239	4	620861	C	T	0.00472424	0.00101107	3e-06	DNA methylation GrimAge acceleration	0.0284	0.04	0.4781
rs10109856	8	96316316	C	T	-0.0107871	0.0022205	1.2e-06	DNA methylation GrimAge acceleration	0.1255	0.0922	0.1737
rs10412762	19	38653613	T	A	0.00606001	0.00119868	4.3e-07	DNA methylation GrimAge acceleration	-0.0659	0.0427	0.1227
rs11056242	12	15080283	G	A	0.00411582	0.000854381	1.5e-06	DNA methylation GrimAge acceleration	-0.0889	0.0321	0.005633
rs116886598	12	71851653	A	G	0.0137997	0.00285706	1.4e-06	DNA methylation GrimAge acceleration	-0.1173	0.1368	0.3912
rs117510450	18	64453100	G	T	0.00707931	0.00148856	2e-06	DNA methylation GrimAge acceleration	-0.0445	0.0566	0.4324
rs11915360	3	88643136	T	C	-0.00478274	0.000829159	8e-09	DNA methylation GrimAge acceleration	0.0139	0.03	0.642401
rs12443965	16	51383335	A	G	-0.00464985	0.000921208	4.5e-07	DNA methylation GrimAge acceleration	-0.0123	0.0343	0.7199
rs13334750	16	81897795	A	T	-0.00510869	0.00105687	1.3e-06	DNA methylation GrimAge acceleration	0.0139	0.0399	0.728501
rs138175236	2	143995828	G	A	0.00995318	0.00216371	4.2e-06	DNA methylation GrimAge acceleration	0.1218	0.0919	0.1852
rs140883235	17	53342582	T	C	0.0213944	0.00410461	1.9e-07	DNA methylation GrimAge acceleration	-0.1593	0.1936	0.4106
rs144933628	4	3249257	T	C	-0.0124797	0.00268134	3.3e-06	DNA methylation GrimAge acceleration	0.0134	0.115	0.9071
rs1466978	4	41983544	C	T	0.00584216	0.000962062	1.3e-09	DNA methylation GrimAge acceleration	-0.0231	0.0357	0.5184
rs148629190	10	113993684	C	T	-0.0113468	0.00236578	1.6e-06	DNA methylation GrimAge acceleration	0.0242	0.0878	0.782699
rs159542	5	60485778	A	G	0.00377091	0.00082131	4.4e-06	DNA methylation GrimAge acceleration	-0.0243	0.0295	0.4109
rs167374	4	39820977	G	A	-0.00403648	0.000823133	9.4e-07	DNA methylation GrimAge acceleration	0.0137	0.0307	0.6566
rs1832890	9	115499204	A	G	0.00662132	0.00144807	4.8e-06	DNA methylation GrimAge acceleration	-0.0773	0.0532	0.1459
rs1980413	14	73736323	C	G	-0.00490143	0.00106464	4.1e-06	DNA methylation GrimAge acceleration	0.0209	0.0393	0.5948
rs2286195	7	139728584	C	A	0.00475667	0.00102704	3.6e-06	DNA methylation GrimAge acceleration	-0.0431	0.0385	0.2626
rs2417261	12	13414139	G	T	0.00612671	0.00133414	4.4e-06	DNA methylation GrimAge acceleration	-0.052	0.0477	0.2752
rs2565185	10	65392056	C	T	-0.00514604	0.000913006	1.7e-08	DNA methylation GrimAge acceleration	0.0509	0.034	0.1337
rs34084719	7	107095227	C	T	0.00578287	0.00100813	9.7e-09	DNA methylation GrimAge acceleration	-0.0628	0.0382	0.1003
rs3756814	6	24705835	C	T	0.00385439	0.000835562	4e-06	DNA methylation GrimAge acceleration	0.0056	0.0312	0.8582
rs3818644	9	33025113	C	A	0.00461781	0.000856523	7e-08	DNA methylation GrimAge acceleration	-0.0147	0.0326	0.651199
rs4319062	8	111469701	T	A	-0.00891476	0.0019255	3.7e-06	DNA methylation GrimAge acceleration	0.0217	0.0719	0.7625
rs4643066	11	41571716	C	A	-0.00413386	0.000845076	1e-06	DNA methylation GrimAge acceleration	0.0178	0.0321	0.5798
rs4679142	3	126817783	T	C	0.00380814	0.000830091	4.5e-06	DNA methylation GrimAge acceleration	-0.0214	0.0303	0.479001
rs4959993	6	4482288	A	G	-0.00427616	0.000928354	4.1e-06	DNA methylation GrimAge acceleration	-0.0045	0.0344	0.8951
rs6089534	20	60444940	G	C	-0.00418617	0.000877043	1.8e-06	DNA methylation GrimAge acceleration	-0.0164	0.0326	0.615
rs616594	11	1853107	T	C	0.006541	0.00136437	1.6e-06	DNA methylation GrimAge acceleration	-0.049	0.0587	0.4041
rs6517522	21	40553845	C	T	-0.00391226	0.00081978	1.8e-06	DNA methylation GrimAge acceleration	0.0509	0.0298	0.08744
rs67312932	9	120555385	A	G	0.00523189	0.00112773	3.5e-06	DNA methylation GrimAge acceleration	0.0794	0.0433	0.0667698
rs6795235	3	30747841	G	C	-0.00733276	0.00158607	3.8e-06	DNA methylation GrimAge acceleration	0.0801	0.0588	0.1733
rs71427097	2	97526963	T	C	-0.0119015	0.00247203	1.5e-06	DNA methylation GrimAge acceleration	0.0332	0.1062	0.7543
rs72849979	2	143933159	C	T	-0.00964519	0.0020989	4.3e-06	DNA methylation GrimAge acceleration	-0.0609	0.0905	0.5007
rs7297198	12	52295439	T	C	-0.00420544	0.000835737	4.9e-07	DNA methylation GrimAge acceleration	-0.0372	0.0312	0.2339
rs735465	12	110136274	G	C	0.0054867	0.000964897	1.3e-08	DNA methylation GrimAge acceleration	-0.0561	0.0359	0.1183
rs75183503	2	168988865	T	C	0.00691793	0.00150747	4.5e-06	DNA methylation GrimAge acceleration	-0.0248	0.0522	0.634501
rs7553867	1	150472869	A	C	-0.00405042	0.000835692	1.3e-06	DNA methylation GrimAge acceleration	0.0074	0.0302	0.8049
rs75610373	3	147087687	C	G	-0.00867519	0.00168451	2.6e-07	DNA methylation GrimAge acceleration	0.0129	0.0667	0.8468
rs79835165	2	112644461	A	G	-0.0145558	0.00307762	2.2e-06	DNA methylation GrimAge acceleration	0.0758	0.1482	0.609101
rs906934	10	64759410	A	G	0.00483357	0.000940649	2.8e-07	DNA methylation GrimAge acceleration	-0.0225	0.0343	0.5114
rs936227	15	75131959	G	A	0.00455118	0.00084784	8e-08	DNA methylation GrimAge acceleration	0.0659	0.0317	0.0373904
rs9374438	6	114479709	G	T	0.00397487	0.000858873	3.7e-06	DNA methylation GrimAge acceleration	-0.0523	0.0327	0.1105

## Sheet: Supplementary Table 4
Supplementary Table 4 Casual effects of MR Analysis between glucosamine and cognition, aging.
Exposure	Outcome	Method	N SNP	Beta	SE	p-value
glucosamine	Moderate to vigorous physical activity levels	Inverse variance weighted (fixed effects)	48	0.232348	0.0790544	0.00329178
glucosamine	Moderate to vigorous physical activity levels	Inverse variance weighted (multiplicative random effects)	48	0.232348	0.0959623	0.0154675
glucosamine	Moderate to vigorous physical activity levels	MR Egger	48	0.757821	0.248895	0.00384502
glucosamine	Moderate to vigorous physical activity levels	Maximum likelihood	48	0.246107	0.0817734	0.00261568
glucosamine	Moderate to vigorous physical activity levels	Weighted median	48	0.158657	0.119989	0.186082
glucosamine	Moderate to vigorous physical activity levels	Weighted mode	48	-0.137359	0.291646	0.639835
glucosamine	Cognitive performance	Inverse variance weighted (fixed effects)	48	0.335882	0.100643	0.000845818
glucosamine	Cognitive performance	Inverse variance weighted (multiplicative random effects)	48	0.335882	0.166259	0.0433597
glucosamine	Cognitive performance	MR Egger	48	0.380866	0.443639	0.395066
glucosamine	Cognitive performance	Maximum likelihood	48	0.375946	0.107492	0.000469757
glucosamine	Cognitive performance	Weighted median	48	0.364781	0.161219	0.0236575
glucosamine	Cognitive performance	Weighted mode	48	0.449882	0.318382	0.164237
glucosamine	Appendicular lean mass	Inverse variance weighted (fixed effects)	48	0.36577	0.0676634	6.45458e-08
glucosamine	Appendicular lean mass	Inverse variance weighted (multiplicative random effects)	48	0.36577	0.202788	0.0712777
glucosamine	Appendicular lean mass	MR Egger	48	0.77319	0.550892	0.167175
glucosamine	Appendicular lean mass	Maximum likelihood	48	0.375702	0.0837194	7.20207e-06
glucosamine	Appendicular lean mass	Weighted median	48	0.114042	0.119715	0.340789
glucosamine	Appendicular lean mass	Weighted mode	48	0.0244009	0.234127	0.917438
glucosamine	Low hand grip strength (60 years and older) (EWGSOP)	Inverse variance weighted (fixed effects)	47	0.153062	0.266893	0.566308
glucosamine	Low hand grip strength (60 years and older) (EWGSOP)	Inverse variance weighted (multiplicative random effects)	47	0.153062	0.37645	0.684306
glucosamine	Low hand grip strength (60 years and older) (EWGSOP)	MR Egger	47	-0.768706	1.06002	0.472096
glucosamine	Low hand grip strength (60 years and older) (EWGSOP)	Maximum likelihood	47	0.160156	0.278485	0.565226
glucosamine	Low hand grip strength (60 years and older) (EWGSOP)	Weighted median	47	-0.0770537	0.407667	0.850084
glucosamine	Low hand grip strength (60 years and older) (EWGSOP)	Weighted mode	47	-0.483205	0.980769	0.624582
glucosamine	Whole body fat-free mass	Inverse variance weighted (fixed effects)	48	0.137778	0.0445103	0.0019653
glucosamine	Whole body fat-free mass	Inverse variance weighted (multiplicative random effects)	48	0.137778	0.0977588	0.158725
glucosamine	Whole body fat-free mass	MR Egger	48	0.0308176	0.267021	0.908621
glucosamine	Whole body fat-free mass	Maximum likelihood	48	0.141111	0.0496671	0.00449544
glucosamine	Whole body fat-free mass	Weighted median	48	0.0581463	0.0709615	0.412555
glucosamine	Whole body fat-free mass	Weighted mode	48	0.0201575	0.156682	0.898182
glucosamine	Facial ageing	Inverse variance weighted (fixed effects)	48	-0.156735	0.0380307	3.76763e-05
glucosamine	Facial ageing	Inverse variance weighted (multiplicative random effects)	48	-0.156735	0.0599921	0.0089856
glucosamine	Facial ageing	MR Egger	48	-0.0529239	0.163483	0.747612
glucosamine	Facial ageing	Maximum likelihood	48	-0.157362	0.0402861	9.37884e-05
glucosamine	Facial ageing	Weighted median	48	-0.0521976	0.0619998	0.399844
glucosamine	Facial ageing	Weighted mode	48	0.00202942	0.135565	0.988119
glucosamine	Usual walking pace	Inverse variance weighted (fixed effects)	48	0.233975	0.0453997	2.55437e-07
glucosamine	Usual walking pace	Inverse variance weighted (multiplicative random effects)	48	0.233975	0.0823774	0.00450732
glucosamine	Usual walking pace	MR Egger	48	0.387435	0.224213	0.0907008
glucosamine	Usual walking pace	Maximum likelihood	48	0.240768	0.0491537	9.66816e-07
glucosamine	Usual walking pace	Weighted median	48	0.0822451	0.0781124	0.292384
glucosamine	Usual walking pace	Weighted mode	48	0.0496301	0.164609	0.76436
glucosamine	Fluid intelligence score	Inverse variance weighted (fixed effects)	48	0.91604	0.271763	0.000749703
glucosamine	Fluid intelligence score	Inverse variance weighted (multiplicative random effects)	48	0.91604	0.392585	0.0196294
glucosamine	Fluid intelligence score	MR Egger	48	1.08591	1.07504	0.317728
glucosamine	Fluid intelligence score	Maximum likelihood	48	0.961643	0.285249	0.00074832
glucosamine	Fluid intelligence score	Weighted median	48	0.896411	0.412647	0.0298296
glucosamine	Fluid intelligence score	Weighted mode	48	0.83188	0.867668	0.342589
glucosamine	DNA methylation GrimAge acceleration	Inverse variance weighted (fixed effects)	44	-3.83337	1.17096	0.0010615
glucosamine	DNA methylation GrimAge acceleration	Inverse variance weighted (multiplicative random effects)	44	-3.83337	1.12447	0.000651892
glucosamine	DNA methylation GrimAge acceleration	MR Egger	44	-4.78794	3.90461	0.226944
glucosamine	DNA methylation GrimAge acceleration	Maximum likelihood	44	-3.95995	1.19967	0.000963855
glucosamine	DNA methylation GrimAge acceleration	Weighted median	44	-3.95473	1.69808	0.0198618
glucosamine	DNA methylation GrimAge acceleration	Weighted mode	44	-3.889	3.43212	0.263443

## Sheet: Supplementary Table 5
Supplementary Table 5 Casual effects of MR Analysis between glucosamine and cognition, aging.
Outcome	Methods	N SNP	OR (95%CI)	p-value
Appendicular lean mass	Inverse variance weighted (fixed effects)	48	1.44 (1.26, 1.65)	6.45e-08
Appendicular lean mass	Inverse variance weighted (multiplicative random effects)	48	1.44 (0.97, 2.15)	0.0712777
Appendicular lean mass	Maximum likelihood	48	1.46 (1.24, 1.72)	7.2e-06
Appendicular lean mass	MR Egger	48	2.17 (0.74, 6.38)	0.167175
Appendicular lean mass	Weighted median	48	1.12 (0.89, 1.42)	0.340789
Appendicular lean mass	Weighted mode	48	1.02 (0.65, 1.62)	0.917438
Cognitive performance	Inverse variance weighted (fixed effects)	48	1.4 (1.15, 1.7)	0.000845818
Cognitive performance	Inverse variance weighted (multiplicative random effects)	48	1.4 (1.01, 1.94)	0.0433597
Cognitive performance	Maximum likelihood	48	1.46 (1.18, 1.8)	0.000469757
Cognitive performance	MR Egger	48	1.46 (0.61, 3.49)	0.395066
Cognitive performance	Weighted median	48	1.44 (1.05, 1.98)	0.0236575
Cognitive performance	Weighted mode	48	1.57 (0.84, 2.93)	0.164237
DNA methylation GrimAge acceleration	Inverse variance weighted (fixed effects)	44	0.02 (0.002, 0.21)	0.00106
DNA methylation GrimAge acceleration	Inverse variance weighted (multiplicative random effects)	44	0.02 (0, 0.2)	0.000651892
DNA methylation GrimAge acceleration	Maximum likelihood	44	0.02 (0, 0.2)	0.000963855
DNA methylation GrimAge acceleration	MR Egger	44	0.01 (0, 17.55)	0.226944
DNA methylation GrimAge acceleration	Weighted median	44	0.02 (0, 0.53)	0.0198618
DNA methylation GrimAge acceleration	Weighted mode	44	0.02 (0, 17.08)	0.263443
Facial ageing	Inverse variance weighted (fixed effects)	48	0.85 (0.79, 0.92)	3.77e-05
Facial ageing	Inverse variance weighted (multiplicative random effects)	48	0.85 (0.76, 0.96)	0.0089856
Facial ageing	Maximum likelihood	48	0.85 (0.79, 0.92)	9.38e-05
Facial ageing	MR Egger	48	0.95 (0.69, 1.31)	0.747612
Facial ageing	Weighted median	48	0.95 (0.84, 1.07)	0.399844
Facial ageing	Weighted mode	48	1 (0.77, 1.31)	0.988119
Fluid intelligence score	Inverse variance weighted (fixed effects)	48	2.5 (1.47, 4.26)	0.000749703
Fluid intelligence score	Inverse variance weighted (multiplicative random effects)	48	2.5 (1.16, 5.4)	0.0196294
Fluid intelligence score	Maximum likelihood	48	2.62 (1.5, 4.58)	0.00074832
Fluid intelligence score	MR Egger	48	2.96 (0.36, 24.36)	0.317728
Fluid intelligence score	Weighted median	48	2.45 (1.09, 5.5)	0.0298296
Fluid intelligence score	Weighted mode	48	2.3 (0.42, 12.59)	0.342589
Low hand grip strength (60 years and older) (EWGSOP)	Inverse variance weighted (fixed effects)	47	1.17 (0.69, 1.97)	0.566308
Low hand grip strength (60 years and older) (EWGSOP)	Inverse variance weighted (multiplicative random effects)	47	1.17 (0.56, 2.44)	0.684306
Low hand grip strength (60 years and older) (EWGSOP)	Maximum likelihood	47	1.17 (0.68, 2.03)	0.565226
Low hand grip strength (60 years and older) (EWGSOP)	MR Egger	47	0.46 (0.06, 3.7)	0.472096
Low hand grip strength (60 years and older) (EWGSOP)	Weighted median	47	0.93 (0.42, 2.06)	0.850084
Low hand grip strength (60 years and older) (EWGSOP)	Weighted mode	47	0.62 (0.09, 4.22)	0.624582
Moderate to vigorous physical activity levels	Inverse variance weighted (fixed effects)	48	1.26 (1.08, 1.47)	0.00329178
Moderate to vigorous physical activity levels	Inverse variance weighted (multiplicative random effects)	48	1.26 (1.05, 1.52)	0.0154675
Moderate to vigorous physical activity levels	Maximum likelihood	48	1.28 (1.09, 1.5)	0.00261568
Moderate to vigorous physical activity levels	MR Egger	48	2.13 (1.31, 3.48)	0.00384501
Moderate to vigorous physical activity levels	Weighted median	48	1.17 (0.93, 1.48)	0.186082
Moderate to vigorous physical activity levels	Weighted mode	48	0.87 (0.49, 1.54)	0.639835
Usual walking pace	Inverse variance weighted (fixed effects)	48	1.26 (1.16, 1.38)	2.55e-07
Usual walking pace	Inverse variance weighted (multiplicative random effects)	48	1.26 (1.08, 1.49)	0.00450732
Usual walking pace	Maximum likelihood	48	1.27 (1.16, 1.4)	9.67e-07
Usual walking pace	MR Egger	48	1.47 (0.95, 2.29)	0.0907008
Usual walking pace	Weighted median	48	1.09 (0.93, 1.27)	0.292384
Usual walking pace	Weighted mode	48	1.05 (0.76, 1.45)	0.76436
Whole body fat-free mass	Inverse variance weighted (fixed effects)	48	1.15 (1.05, 1.25)	0.0019653
Whole body fat-free mass	Inverse variance weighted (multiplicative random effects)	48	1.15 (0.95, 1.39)	0.158725
Whole body fat-free mass	Maximum likelihood	48	1.15 (1.04, 1.27)	0.00449544
Whole body fat-free mass	MR Egger	48	1.03 (0.61, 1.74)	0.908621
Whole body fat-free mass	Weighted median	48	1.06 (0.92, 1.22)	0.412555
Whole body fat-free mass	Weighted mode	48	1.02 (0.75, 1.39)	0.898182

## Sheet: Supplementary table 6
Supplementary Table 6 Heterogeneity for MR Analysis between glucosamine and cognition, aging.
Outcome	Method	Q	Q_df	Q_pval
Cognitive performance	MR Egger	128.229	46	1.08439e-09
Cognitive performance	Inverse variance weighted	128.263	47	1.82114e-09
Fluid intelligence score	Inverse variance weighted	98.0805	47	1.83971e-05
Fluid intelligence score	MR Egger	98.0189	46	1.25342e-05
Appendicular lean mass	Inverse variance weighted	422.159	47	8.89e-62
Appendicular lean mass	MR Egger	416.424	46	3.8e-61
Facial ageing	Inverse variance weighted	116.955	47	6.85e-08
Facial ageing	MR Egger	115.78	46	6.11e-08
Low hand grip strength (60 years and older) (EWGSOP)	MR Egger	89.7891	45	8.24e-05
Low hand grip strength (60 years and older) (EWGSOP)	Inverse variance weighted	91.5164	46	7.54e-05
Moderate to vigorous physical activity levels	MR Egger	62.2666	46	0.0551372
Moderate to vigorous physical activity levels	Inverse variance weighted	69.2543	47	0.0189807
Usual walking pace	Inverse variance weighted	154.742	47	2.03e-13
Usual walking pace	MR Egger	152.938	46	2.09e-13
Whole body fat-free mass	Inverse variance weighted	226.719	47	2.29e-25
Whole body fat-free mass	MR Egger	225.807	46	1.47e-25
DNA methylation GrimAge acceleration	MR Egger	39.5875	42	0.577406
DNA methylation GrimAge acceleration	Inverse variance weighted	39.6532	43	0.617249

## Sheet: Supplementary Table 7
Supplementary Table 7 Pleiotropy for MR Analysis between between glucosamine and cognition, aging.
Outcome	egger_intercept	se	p-value
Cognitive performance	-0.000270825	0.00247192	0.913235
Fluid intelligence score	-0.00100759	0.0059266	0.865747
Appendicular lean mass	-0.00242044	0.00304111	0.430174
Low hand grip strength (60 years and older) (EWGSOP)	0.00538143	0.00578394	0.357124
Frailty index	0.00500426	0.00217359	0.0261081
Whole body fat-free mass	0.000634721	0.00147252	0.668449
Facial ageing	-0.000615841	0.000901365	0.497888
Usual walking pace	-0.000910574	0.0012364	0.465182
Moderate to vigorous physical activity levels	-0.00311928	0.00137289	0.0278046
DNA methylation GrimAge acceleration	0.00520043	0.0202929	0.798995

## Sheet: Supplementary Table 8
Supplementary Table 8 MR-PRESSO test for the causal effect of glucosamine on cognition and aging.
Outcome	Outlier-corrected	MR-PRESSO global test		Outlier-corrected effect
		RSSobs	p-value	Estimate	Sd	OR (95%CI)	P-value
Cognitive performance	rs34084719,rs6517522	133.937	<0.001	0.483928	0.140943	1.62 (1.23, 1.62)	0.00128972
Fluid intelligence score	rs34084719, rs6517522	102.496	<0.001	1.27417	0.331044	3.58 (1.87, 6.84)	0.000371948
Appendicular lean mass	rs11056242, rs144933628, rs159542, rs167374, rs1980413, rs2286195, rs2565185, rs34084719, rs71427097, rs7553867, rs936227	440.134	<0.001	0.299899	0.108834	1.35 (1.09, 1.67)	0.00913521
Whole body fat-free mass	rs10033239, rs11056242, rs159542, rs1980413, rs2286195, rs34084719, rs71427097, rs906934	236.119	<0.001	0.0563823	0.0535131	1.06 (0.95, 1.17)	0.298542
Facial ageing	rs1980413, rs2565185, rs7553867, rs936227	122.248	<0.001	-0.14152	0.0468534	0.87 (0.79, 0.95)	0.00423625
Usual walking pace	rs2565185, rs6517522	161.633	<0.001	0.221465	0.0737345	1.25 (1.08, 1.44)	0.00434719
Moderate to vigorous physical activity levels	No significant outliers	72.2256	0.015	NA	NA		NA
Low hand grip strength (60 years and older) (EWGSOP)	rs11056242	95.5995	<0.001	-0.0391117	0.329652	0.96 (0.5, 1.83)	0.906
DNA methylation GrimAge acceleration	NA	41.5528	0.646	NA	NA		NA

## Sheet: Supplementary Table 9
Supplementary Table 9 MVMR Analysis for the effect of glucosamine on cognition and sarcopenia‐related traits. adjusting for both OA and BMI.
Model	Exposure	Outcome	N SNP	Beta	SE	OR (95%CI)	p-value	FDR-corrected p-value
Glucosamine+OA+BMI	OA	Cognitive performance	3	-1.31958	0.342052	0.27 (0.14, 0.52)	0.000114	0.000266
Glucosamine+OA+BMI	BMI	Cognitive performance	675	-0.09464	0.0171144	0.91 (0.88, 0.94)	3.21e-08	2.247e-07
Glucosamine+OA+BMI	Glucosamine	Cognitive performance	2	0.624041	0.213158	1.87 (1.23, 2.83)	0.00342	0.004788
Glucosamine+OA+BMI	OA	Fluid intelligence score	3	-2.70003	0.78229	0.07 (0.01, 0.31)	0.000558	0.001302
Glucosamine+OA+BMI	BMI	Fluid intelligence score	679	-0.217429	0.0391702	0.80 (0.75, 0.87)	2.84e-08	1.988e-07
Glucosamine+OA+BMI	Glucosamine	Fluid intelligence score	2	1.58602	0.488861	4.88 (1.87, 12.73)	0.00118	0.002065
Glucosamine+OA+BMI	OA	Appendicular lean mass	3	-1.07198	0.367206	0.34 (0.17, 0.7)	0.00351	0.004095
Glucosamine+OA+BMI	BMI	Appendicular lean mass	679	0.182024	0.0183867	1.20 (1.16, 1.24)	4.17e-23	1.4595e-22
Glucosamine+OA+BMI	Glucosamine	Appendicular lean mass	2	1.2777	0.229704	3.59 (2.29, 5.63)	2.66e-08	6.20667e-08
Glucosamine+OA+BMI	OA	Whole body fat-free mass	3	-0.461226	0.181537	0.63 (0.44, 0.9)	0.0111	0.01554
Glucosamine+OA+BMI	BMI	Whole body fat-free mass	679	0.4524	0.00909208	1.57 (1.54, 1.6)	0	0
Glucosamine+OA+BMI	Glucosamine	Whole body fat-free mass	2	0.508562	0.11346	1.66 (1.33, 2.08)	7.38e-06	1.722e-05
Glucosamine+OA+BMI	OA	Facial ageing	3	-0.176274	0.0960959	0.84 (0.69, 1.01)	0.0666	0.1554
Glucosamine+OA+BMI	BMI	Facial ageing	679	0.0522582	0.00481326	1.05 (1.04, 1.06)	1.84e-27	1.288e-26
Glucosamine+OA+BMI	Glucosamine	Facial ageing	2	0.0401216	0.0600614	1.04 (0.93, 1.17)	0.504	0.504
Glucosamine+OA+BMI	OA	Usual walking pace	3	-0.611944	0.111855	0.54 (0.44, 0.68)	4.48e-08	6.272e-08
Glucosamine+OA+BMI	BMI	Usual walking pace	679	-0.184921	0.00560178	0.83 (0.82, 0.84)	5.62e-239	3.934e-238
Glucosamine+OA+BMI	Glucosamine	Usual walking pace	2	0.427689	0.0699038	1.53 (1.34, 1.76)	9.46e-10	1.6555e-09
Glucosamine+OA+BMI	OA	Moderate to vigorous physical activity levels	3	0.416393	0.181224	1.52 (1.06, 2.16)	0.0216	0.0252
Glucosamine+OA+BMI	BMI	Moderate to vigorous physical activity levels	679	-0.0454261	0.0090731	0.96 (0.94, 0.97)	5.54e-07	1.939e-06
Glucosamine+OA+BMI	Glucosamine	Moderate to vigorous physical activity levels	2	0.333244	0.113238	1.4 (1.12, 1.74)	0.00325	0.0056875
Glucosamine+OA+BMI	OA	DNA methylation GrimAge acceleration	2	1.15576	1.78948	3.18 (0.1, 105.97)	0.518
Glucosamine+OA+BMI	BMI	DNA methylation GrimAge acceleration	679	0.5719	0.0891475	1.77 (1.49, 2.11)	1.41e-10
Glucosamine+OA+BMI	Glucosamine	DNA methylation GrimAge acceleration	1	0.964839	1.11864	2.62 (0.29, 23.51)	0.388
Glucosamine+OA+BMI	OA	Low hand grip strength (60 years and older) (EWGSOP)	2	2.77102	0.531548	15.97 (5.64, 45.28)	1.85692e-07
Glucosamine+OA+BMI	BMI	Low hand grip strength (60 years and older) (EWGSOP)	679	0.0820679	0.026642	1.09 (1.03, 1.14)	0.00206726
Glucosamine+OA+BMI	Glucosamine	Low hand grip strength (60 years and older) (EWGSOP)	1	-0.767157	0.332469	0.46 (0.24, 0.89)	0.0210294

## Sheet: Supplementary Table 10
Supplementary Table 10 MVMR Analysis for the effect of glucosamine on cognition and sarcopenia‐related traits adjusting for CRP and BMR.
Model	Exposure	Outcome	N SNP	Beta	SE	OR (95%CI)	p-value	FDR-corrected p-value
Glucosamine+CRP	Glucosamine	Appendicular lean mass	16	1.38118	0.284576	3.98 (2.28, 6.95)	1.21e-06	2.1175e-06
Glucosamine+CRP	CRP	Appendicular lean mass	412	-0.0772986	0.0176216	0.93 (0.89, 0.96)	1.15e-05	1.61e-05
Glucosamine+BMR	Glucosamine	Appendicular lean mass	4	0.535669	0.20669	1.71 (1.14, 2.56)	0.00955	0.00955
Glucosamine+BMR	BMR	Appendicular lean mass	747	1.30563	0.0216086	3.69 (3.54, 3.85)	0	0
Glucosamine+CRP	Glucosamine	Cognitive performance	16	0.727502	0.215374	2.07 (1.36, 3.16)	0.000730521	0.00127841
Glucosamine+CRP	CRP	Cognitive performance	408	-0.0168108	0.0134111	0.98 (0.96, 1.01)	0.210023	0.210023
Glucosamine+BMR	Glucosamine	Cognitive performance	4	0.405602	0.188043	1.5 (1.04, 2.17)	0.031	0.0361667
Glucosamine+BMR	BMR	Cognitive performance	737	0.081149	0.0198224	1.08 (1.04, 1.13)	4.24e-05	0.0001484
Glucosamine+CRP	Glucosamine	DNA methylation GrimAge acceleration	16	-1.70548	1.32212	0.18 (0.01, 2.43)	0.197
Glucosamine+CRP	CRP	DNA methylation GrimAge acceleration	407	0.362687	0.0817469	1.44 (1.22, 1.69)	9.13e-06
Glucosamine+BMR	Glucosamine	DNA methylation GrimAge acceleration	4	-2.11497	1.15355	0.12 (0.01, 1.16)	0.0667378
Glucosamine+BMR	BMR	DNA methylation GrimAge acceleration	738	0.42808	0.120267	1.53 (1.21, 1.94)	0.000372
Glucosamine+CRP	Glucosamine	Facial ageing	16	-0.0614469	0.0678003	0.94 (0.82, 1.07)	0.364782	0.425579
Glucosamine+CRP	CRP	Facial ageing	414	0.00531074	0.00420724	1.01 (1, 1.01)	0.206846	0.289585
Glucosamine+BMR	Glucosamine	Facial ageing	4	-0.0800628	0.0581611	0.92 (0.82, 1.03)	0.169	0.289585
Glucosamine+BMR	BMR	Facial ageing	748	0.0656546	0.00608656	1.07 (1.06, 1.08)	3.97e-27	1.3895e-26
Glucosamine+CRP	Glucosamine	Fluid intelligence score	16	1.50285	0.511204	4.49 (1.65, 12.24)	0.00328401	0.00459761
Glucosamine+CRP	CRP	Fluid intelligence score	414	-0.0580575	0.0317603	0.94 (0.89, 1)	0.0675509	0.0675509
Glucosamine+BMR	Glucosamine	Fluid intelligence score	4	0.831979	0.437243	2.3 (0.98, 5.41)	0.0571	0.0666167
Glucosamine+BMR	BMR	Fluid intelligence score	748	0.209377	0.0457545	1.23 (1.13, 1.35)	4.74e-06	1.659e-05
Glucosamine+CRP	Glucosamine	Low hand grip strength (60 years and older) (EWGSOP)	4	-0.103578	0.333613	0.9 (0.47, 1.73)	0.756201
Glucosamine+CRP	CRP	Low hand grip strength (60 years and older) (EWGSOP)	745	-0.553722	0.0348831	0.57 (0.54, 0.62)	9.64721e-57
Glucosamine+BMR	Glucosamine	Low hand grip strength (60 years and older) (EWGSOP)	16	0.153852	0.356544	0.6660992	0.666099
Glucosamine+BMR	BMR	Low hand grip strength (60 years and older) (EWGSOP)	408	0.0491524	0.0221841	0.02671472	0.0267147
Glucosamine+CRP	Glucosamine	Moderate to vigorous physical activity levels	16	0.283803	0.116614	1.33 (1.06, 1.67)	0.0149	0.02086
Glucosamine+CRP	CRP	Moderate to vigorous physical activity levels	414	-0.0387359	0.00723426	0.96 (0.95, 0.98)	8.58e-08	6.006e-07
Glucosamine+BMR	Glucosamine	Moderate to vigorous physical activity levels	1	0.360289	0.184583	1.43 (1, 2.06)	0.0509494	0.0509494
Glucosamine+BMR	BMR	Moderate to vigorous physical activity levels	262	-0.0620369	0.0188775	0.94 (0.91, 0.98)	0.00101517	0.00236873
Glucosamine+CRP	Glucosamine	Usual walking pace	16	0.376948	0.0992824	1.46 (1.2, 1.77)	0.000147	0.0001715
Glucosamine+CRP	CRP	Usual walking pace	414	-0.0556043	0.00616164	0.95 (0.93, 0.96)	1.81e-19	6.335e-19
Glucosamine+BMR	Glucosamine	Usual walking pace	4	0.290803	0.0806594	1.34 (1.14, 1.57)	0.000312	0.000312
Glucosamine+BMR	BMR	Usual walking pace	748	-0.0701726	0.00844148	0.93 (0.92, 0.95)	9.34e-17	2.17933e-16
Glucosamine+CRP	Glucosamine	Whole body fat-free mass	16	0.609596	0.212691	1.84 (1.21, 2.79)	0.00415553	0.00727218
Glucosamine+CRP	CRP	Whole body fat-free mass	414	0.0296015	0.0131976	1.03 (1, 1.06)	0.0249	0.0259887
Glucosamine+BMR	Glucosamine	Whole body fat-free mass	4	0.0495992	0.0222779	1.05 (1.01, 1.1)	0.0259887	0.0259887
Glucosamine+BMR	BMR	Whole body fat-free mass	748	0.968131	0.00233124	2.63 (2.62, 2.65)	< 0.0001	0
